# Supplementary material for: Net-Winged Midge Genus Blepharicera Macquart (Diptera: Blephariceridae) in China: The First DNA Barcode Database with Descriptions of Four New Species and Notes on Distribution
Source: Insects. 2022 Aug 31;13(9):794. doi: 10.3390/insects13090794 (PMC9506017; doi:10.3390/insects13090794)
Supplement: Supplementary file 1 [file insects-13-00794-s001.zip]

Archive with 2 entries (1 files):
- Supplementary Files/
- Supplementary Files/Table S1.xlsx
