# Supplementary material for: Net-Winged Midge Genus Blepharicera Macquart (Diptera: Blephariceridae) in China: The First DNA Barcode Database with Descriptions of Four New Species and Notes on Distribution
Source: Insects. 2022 Aug 31;13(9):794. doi: 10.3390/insects13090794 (PMC9506017; doi:10.3390/insects13090794)
Supplement: Supplementary file 1 [file insects-13-00794-s001.zip › Supplementary Files/Table S1.xlsx]

## Sheet: MatrixOutput
Table S1. Details of genetic distances between Blepharicera Macquart, 1843 COI sequences.
Species	1	2	3	4	5	6	7	8	9	10	11	12	13	14	15	16	17	18	19	20	21	22	23	24	25	26	27	28	29	30	31	32	33	34	35
1. Blepharicera_balangshana_OP013293
2. Blepharicera_balangshana_OP013294	0
3. Blepharicera_balangshana_OP013295	0	0
4. Blepharicera_beishanica_OP013296	0.185212	0.185212	0.185212
5. Blepharicera_beishanica_OP013297	0.182919	0.182919	0.182919	0.00168634
6. Blepharicera_beishanica_OP013298	0.182919	0.182919	0.182919	0.00168634	0.00337839
7. Blepharicera_beishanica_OP013299	0.185212	0.185212	0.185212	0.00168634	0.00337839	0.00337839
8. Blepharicera_beishanica_OP013300	0.182919	0.182919	0.182919	0.00337839	0.00507619	0.00507619	0.00168634
9. Blepharicera_beishanica_OP013301	0.182919	0.182919	0.182919	0.00168634	0	0.00337839	0.00337839	0.00507619
10. Blepharicera_dushanzica_OP013302	0.140926	0.140926	0.140926	0.158977	0.158977	0.16118	0.156784	0.158977	0.158977
11. Blepharicera_dushanzica_OP013303	0.138776	0.138776	0.138776	0.16118	0.16118	0.163392	0.158977	0.16118	0.16118	0.00677976
12. Blepharicera_dushanzica_OP013304	0.140926	0.140926	0.140926	0.16118	0.16118	0.163392	0.158977	0.16118	0.16118	0.00168634	0.00507619
13. Blepharicera_dushanzica_OP013305	0.138776	0.138776	0.138776	0.163392	0.163392	0.165615	0.16118	0.163392	0.163392	0.00677976	0.00337839	0.00507619
14. Blepharicera_gengdica_OP013306	0.162177	0.162177	0.162177	0.179753	0.179753	0.179753	0.179753	0.182011	0.179753	0.130655	0.136853	0.132712	0.136853
15. Blepharicera_kongsica_OP013307	0.151741	0.151741	0.151741	0.202588	0.202588	0.202588	0.202588	0.200241	0.202588	0.136941	0.141125	0.136941	0.141125	0.0814602
16. Blepharicera_kongsica_OP013308	0.151741	0.151741	0.151741	0.202588	0.202588	0.202588	0.202588	0.200241	0.202588	0.136941	0.141125	0.136941	0.141125	0.0814602	0
17. Blepharicera_kongsica_OP013309	0.151741	0.151741	0.151741	0.202588	0.202588	0.202588	0.202588	0.200241	0.202588	0.136941	0.141125	0.136941	0.141125	0.0814602	0	0
18. Blepharicera_kongsica_OP013310	0.151741	0.151741	0.151741	0.202588	0.202588	0.202588	0.202588	0.200241	0.202588	0.136941	0.141125	0.136941	0.141125	0.0814602	0	0	0
19. Blepharicera_kongsica_OP013311	0.153892	0.153892	0.153892	0.200241	0.200241	0.200241	0.200241	0.197904	0.200241	0.139029	0.143231	0.139029	0.143231	0.0834287	0.00168634	0.00168634	0.00168634	0.00168634
20. Blepharicera_nigra_OP013312	0.162177	0.162177	0.162177	0.172508	0.174716	0.174716	0.172508	0.174716	0.174716	0.17043	0.168237	0.17043	0.168237	0.151508	0.147584	0.147584	0.147584	0.147584	0.145456
21. Blepharicera_nigra_OP013313	0.160003	0.160003	0.160003	0.17031	0.172508	0.172508	0.17031	0.172508	0.172508	0.174845	0.172632	0.174845	0.172632	0.15796	0.156186	0.156186	0.156186	0.156186	0.154022	0.0153858
22. Blepharicera_nigra_OP013314	0.160003	0.160003	0.160003	0.17031	0.172508	0.172508	0.17031	0.172508	0.172508	0.168237	0.166053	0.168237	0.166053	0.15365	0.151867	0.151867	0.151867	0.151867	0.149721	0.017125	0.00848917
23. Blepharicera_nigra_OP013315	0.153538	0.153538	0.153538	0.165944	0.163774	0.168122	0.165944	0.168122	0.163774	0.168237	0.166053	0.168237	0.166053	0.15365	0.149721	0.149721	0.149721	0.149721	0.147584	0.0102044	0.0119256	0.0136527
24. Blepharicera_nigra_OP013316	0.160003	0.160003	0.160003	0.163774	0.165944	0.165944	0.163774	0.165944	0.165944	0.168237	0.166053	0.168237	0.166053	0.15365	0.151867	0.151867	0.151867	0.151867	0.154022	0.0119256	0.0136527	0.0153858	0.0119256
25. Blepharicera_nigra_OP013317	0.162177	0.162177	0.162177	0.165944	0.168122	0.168122	0.165944	0.168122	0.168122	0.174845	0.172632	0.174845	0.172632	0.15796	0.156186	0.156186	0.156186	0.156186	0.154022	0.0119256	0.0102044	0.0119256	0.00848917	0.0102044
26. Blepharicera_nigra_OP013318	0.157839	0.157839	0.157839	0.17031	0.172508	0.172508	0.17031	0.172508	0.172508	0.166053	0.163879	0.166053	0.163879	0.15365	0.147584	0.147584	0.147584	0.147584	0.145456	0.0153858	0.0102044	0.00848917	0.0119256	0.0102044	0.0102044
27. Blepharicera_nigra_OP013319	0.157839	0.157839	0.157839	0.17031	0.172508	0.172508	0.17031	0.172508	0.172508	0.166053	0.163879	0.166053	0.163879	0.15365	0.147584	0.147584	0.147584	0.147584	0.145456	0.0153858	0.0102044	0.00848917	0.0119256	0.0102044	0.0102044	0
28. Blepharicera_nigra_OP013320	0.160003	0.160003	0.160003	0.168122	0.17031	0.17031	0.168122	0.17031	0.17031	0.172632	0.17043	0.172632	0.17043	0.1558	0.154022	0.154022	0.154022	0.154022	0.151867	0.0119256	0.0102044	0.0119256	0.00848917	0.0102044	0.00677976	0.0102044	0.0102044
29. Blepharicera_xinjiangica_OP013321	0.140926	0.140926	0.140926	0.150262	0.150262	0.148107	0.150262	0.152427	0.150262	0.0563367	0.0600681	0.0581989	0.0600681	0.141028	0.147468	0.147468	0.147468	0.147468	0.1496	0.168237	0.17043	0.163879	0.166053	0.166053	0.163879	0.161715	0.161715	0.166053
30. Blepharicera_xinjiangica_OP013322	0.142909	0.142909	0.142909	0.152278	0.152278	0.150118	0.152278	0.154447	0.152278	0.0581335	0.0618719	0.0599992	0.0618719	0.143034	0.149485	0.149485	0.149485	0.149485	0.151622	0.17031	0.172508	0.165944	0.168122	0.168122	0.165944	0.163774	0.163774	0.168122	0.00168563
31. Blepharicera_xinjiangica_OP013323	0.145073	0.145073	0.145073	0.152278	0.152278	0.150118	0.152278	0.154447	0.152278	0.0544229	0.0581335	0.0562748	0.0581335	0.140937	0.151622	0.151622	0.151622	0.151622	0.153768	0.17031	0.176933	0.17031	0.172508	0.168122	0.17031	0.168122	0.168122	0.172508	0.00506974	0.00337839
32. Blepharicera_xinjiangica_OP013324	0.140926	0.140926	0.140926	0.152427	0.152427	0.150262	0.152427	0.154601	0.152427	0.0581989	0.0619443	0.0600681	0.0619443	0.141028	0.151741	0.151741	0.151741	0.151741	0.153892	0.172632	0.174845	0.168237	0.166053	0.17043	0.168237	0.166053	0.166053	0.17043	0.00677976	0.00847691	0.0119075
33. Blepharicera_xinjiangica_OP013325	0.138776	0.138776	0.138776	0.148107	0.148107	0.145961	0.148107	0.150262	0.148107	0.0581989	0.0619443	0.0600681	0.0619443	0.138936	0.145345	0.145345	0.145345	0.145345	0.147468	0.17043	0.172632	0.166053	0.168237	0.168237	0.166053	0.163879	0.163879	0.168237	0.00168634	0.00337482	0.00677042	0.00848917
34. Blepharicera_fasciata_RODI013-20	0.173675	0.173675	0.173675	0.175749	0.175749	0.178002	0.178002	0.175749	0.175749	0.127371	0.131538	0.127371	0.131538	0.160003	0.162892	0.162892	0.162892	0.162892	0.165099	0.151204	0.151204	0.151204	0.151204	0.146975	0.153331	0.151204	0.151204	0.146975	0.135486	0.137469	0.135368	0.137591	0.137591
35. Blepharicera_fasciata_RODI014-20	0.173675	0.173675	0.173675	0.175749	0.175749	0.178002	0.178002	0.175749	0.175749	0.127371	0.131538	0.127371	0.131538	0.160003	0.162892	0.162892	0.162892	0.162892	0.165099	0.151204	0.151204	0.151204	0.151204	0.146975	0.153331	0.151204	0.151204	0.146975	0.135486	0.137469	0.135368	0.137591	0.137591	0
36. Blepharicera_fasciata_RODI015-20	0.171438	0.171438	0.171438	0.173507	0.173507	0.175749	0.175749	0.173507	0.173507	0.127371	0.131538	0.127371	0.131538	0.157839	0.160694	0.160694	0.160694	0.160694	0.162892	0.149085	0.149085	0.149085	0.149085	0.144875	0.151204	0.149085	0.149085	0.144875	0.135486	0.137469	0.135368	0.137591	0.137591	0.00337839	0.00337839
